# Supplementary material for: Shelf Life Prediction of Longan with Intermediate Moisture Using Osmotic Dehydration, Combined with Different Packaging and Storage Temperatures
Source: Foods. 2025 Dec 23;15(1):40. doi: 10.3390/foods15010040 (PMC12785622; doi:10.3390/foods15010040)
Supplement: Supplementary file 1 [file foods-15-00040-s001.zip]

Archive with 1 entries (1 files):
- foods-3960833-supplementary.pdf
